# Supplementary material for: Towards a Treatment for Neuroinflammation in Epilepsy: Interleukin-1 Receptor Antagonist, Anakinra, as a Potential Treatment in Intractable Epilepsy
Source: Int J Mol Sci. 2021 Jun 11;22(12):6282. doi: 10.3390/ijms22126282 (PMC8230637; doi:10.3390/ijms22126282)
Supplement: Supplementary file 1 [file ijms-22-06282-s001.zip]

Archive with 1 entries (1 files):
- ijms-1250422-supplementary.pdf
